# Supplementary material for: Daylight affects human thermal perception
Source: Sci Rep. 2019 Sep 23;9:13690. doi: 10.1038/s41598-019-48963-y (PMC6757052; doi:10.1038/s41598-019-48963-y)
Supplement: Supplementary file 1 — LaTeX Supplementary File [file 41598_2019_48963_MOESM1_ESM.txt]

\relax 
\providecommand\hyper@newdestlabel[2]{}
\providecommand\HyperFirstAtBeginDocument{\AtBeginDocument}
\HyperFirstAtBeginDocument{\ifx\hyper@anchor\@undefined
\global\let\oldcontentsline\contentsline
\gdef\contentsline#1#2#3#4{\oldcontentsline{#1}{#2}{#3}}
\global\let\oldnewlabel\newlabel
\gdef\newlabel#1#2{\newlabelxx{#1}#2}
\gdef\newlabelxx#1#2#3#4#5#6{\oldnewlabel{#1}{{#2}{#3}}}
\AtEndDocument{\ifx\hyper@anchor\@undefined
\let\contentsline\oldcontentsline
\let\newlabel\oldnewlabel
\fi}
\fi}
\global\let\hyper@last\relax 
\gdef\HyperFirstAtBeginDocument#1{#1}
\providecommand\HyField@AuxAddToFields[1]{}
\providecommand\HyField@AuxAddToCoFields[2]{}
\bibstyle{naturemag-doi}
\citation{al_horr_occupant_2016,taylor_impact_2016}
\citation{yu_systematic_2011,guerra-santin_occupants_2010}
\citation{fanger_thermal_1970}
\citation{fanger_extension_2002}
\citation{brager_thermal_1998,humphreys_outdoor_1978,de_dear_developing_1998}
\citation{cen/tc_energy_2015,en_iso_15251-2008:_2008,ashrae_ansi/ashrae_2011}
\citation{nicol_adaptive_2012}
\citation{de_dear_thermal_2002}
\citation{brager_thermal_1998,humphreys_quantifying_2005}
\citation{schweiker_framework_2015,yao_theoretical_2009,parsons_human_2014}
\citation{brager_thermal_1998}
\citation{keeling_cognitive_2016}
\citation{brager_comparison_1993-1}
\citation{keeling_cognitive_2016}
\citation{cabanac_physiological_1971,de_dear_revisiting_2011}
\citation{keeling_cognitive_2016}
\citation{brager_thermal_1998,nicol_thermal_1973,keeling_cognitive_2016,brager_comparison_1993-1}
\babel@aux{english}{}
\citation{mishra_thermal_2016,schweiker_framework_2015,ashrae_guideline_2010,bluyssen_indoor_2013}
\citation{torresin_combined_2018}
\citation{torresin_combined_2018}
\citation{yang_cross-modal_2018}
\citation{te_kulve_influence_2015}
\citation{berson_strange_2003}
\citation{te_kulve_influence_2015}
\citation{te_kulve_influence_2015}
\citation{te_kulve_influence_2015}
\citation{kim_influence_1995,kim_influence_2000,kim_influence_2007,te_kulve_light_2016,ishibashi_thermoregulatory_2010,kim_influence_2002-1}
\citation{teramoto_effects_1996,xu_incandescent_2014,yang_cross-modal_2018}
\citation{te_kulve_influence_2015}
\citation{kim_influence_1995,kim_influence_2000,kim_influence_2007}
\citation{teramoto_effects_1996}
\citation{xu_incandescent_2014}
\citation{ishibashi_thermoregulatory_2010}
\citation{te_kulve_light_2016,kim_influence_2002-1,yang_cross-modal_2018}
\citation{te_kulve_influence_2015}
\citation{kim_influence_2002-1}
\citation{te_kulve_influence_2015,te_kulve_light_2016}
\citation{chinazzo_field_2018}
\citation{heerwagen_lighting_1986,galasiu_occupant_2006}
\citation{xu_incandescent_2014}
\citation{veitch_physiological_2012}
\citation{chinazzo_field_2018}
\citation{en_iso_7730-2006:_2006}
\citation{ja_self-assessment_1975}
\citation{chinazzo_combined_2018-1,chinazzo_influence_2019,chinazzo_effect_2019}
\citation{en_iso_7730-2006:_2006}
\@writefile{lot}{\contentsline {table}{\numberline {1}{\ignorespaces Participants' characteristics for the total sample and at each temperature level (mean $\pm $ SD, where applicable).\relax }}{4}{table.caption.1}}
\providecommand*\caption@xref[2]{\@setref\relax\@undefined{#1}}
\newlabel{tab:participants}{{1}{4}{Participants' characteristics for the total sample and at each temperature level (mean $\pm $ SD, where applicable).\relax }{table.caption.1}{}}
\@writefile{lof}{\contentsline {figure}{\numberline {1}{\ignorespaces Experimental room floor plan and dimensions, colour neutral filter construction and spectral transmittance (for the low and the medium illuminance conditions).\relax }}{4}{figure.caption.2}}
\newlabel{fig:demona_plan}{{1}{4}{Experimental room floor plan and dimensions, colour neutral filter construction and spectral transmittance (for the low and the medium illuminance conditions).\relax }{figure.caption.2}{}}
\citation{en_iso_10551-2001:_2001}
\citation{keeling_cognitive_2016}
\@writefile{lof}{\contentsline {figure}{\numberline {2}{\ignorespaces Experimental procedure. The order of daylight conditions presentation is randomised across participants.\relax }}{5}{figure.caption.3}}
\newlabel{fig:procedure}{{2}{5}{Experimental procedure. The order of daylight conditions presentation is randomised across participants.\relax }{figure.caption.3}{}}
\citation{ackerly_data_2012}
\citation{en_iso_10551-2001:_2001}
\citation{en_iso_9886-2004:_2004}
\citation{smith_validity_2010-1,van_marken_lichtenbelt_evaluation_2006}
\citation{pinheiro_linear_2000}
\citation{karjalainen_thermal_2012}
\citation{huizenga_model_2001}
\citation{en_iso_15251-2008:_2008}
\@writefile{lot}{\contentsline {table}{\numberline {2}{\ignorespaces Thermal and overall perception questions and response scales.\relax }}{6}{table.caption.4}}
\newlabel{tab:rating}{{2}{6}{Thermal and overall perception questions and response scales.\relax }{table.caption.4}{}}
\citation{fanger_thermal_1970,en_iso_7730-2006:_2006}
\citation{en_iso_7730-2006:_2006}
\citation{en_iso_7730-2006:_2006}
\citation{coolican_research_2014}
\citation{shapiro_analysis_1965}
\citation{ferguson_effect_2009}
\citation{r_core_team_r:_2017}
\citation{kuznetsova_lmertest_2017}
\citation{lenth_least-squares_2016}
\citation{schweiker_comf:_2016}
\citation{wickham_ggplot2:_2009}
\citation{en_iso_7726-2001:_2002}
\citation{parsons_human_2014,nicol_adaptive_2012}
\citation{spitschan_variation_2016}
\@writefile{lof}{\contentsline {figure}{\numberline {3}{\ignorespaces Average operative temperature in each temperature and daylight level combination.\relax }}{8}{figure.caption.5}}
\newlabel{fig:temperature}{{3}{8}{Average operative temperature in each temperature and daylight level combination.\relax }{figure.caption.5}{}}
\@writefile{lot}{\contentsline {table}{\numberline {3}{\ignorespaces Average $\pm $ SD operative temperature in each temperature and daylight level combination (values in \si {\degree }C).\relax }}{8}{table.caption.6}}
\newlabel{tab:temp}{{3}{8}{Average $\pm $ SD operative temperature in each temperature and daylight level combination (values in \si {\degree }C).\relax }{table.caption.6}{}}
\@writefile{lof}{\contentsline {figure}{\numberline {4}{\ignorespaces Subjective thermal and overall perception responses according to temperature and daylight illuminance levels. a) Thermal sensation; b) Thermal preference; c) Thermal comfort; d) Thermal acceptability; e) Overall comfort (beginning of exposure); f) Overall comfort (end of exposure). Significant effect of daylight levels with \IeC {\textquotedblleft }*\IeC {\textquotedblright } $p < 0.05$, \IeC {\textquotedblleft }**\IeC {\textquotedblright } $p < 0.01$, \IeC {\textquotedblleft }***\IeC {\textquotedblright } $p < 0.001$. The same effect is reported on all the bars for all the temperature levels whenever there is a main effect of daylight, otherwise separate effects of daylight at each temperature level are indicated (i.e., thermal comfort). Significant effect of temperature levels with \IeC {\textquotedblleft }\#\IeC {\textquotedblright } $p < 0.05$, \IeC {\textquotedblleft }\#\#\IeC {\textquotedblright } $p < 0.01$, \IeC {\textquotedblleft }\#\#\#\IeC {\textquotedblright } $p < 0.001$.\relax }}{10}{figure.caption.7}}
\newlabel{fig:subj_ratings}{{4}{10}{Subjective thermal and overall perception responses according to temperature and daylight illuminance levels. a) Thermal sensation; b) Thermal preference; c) Thermal comfort; d) Thermal acceptability; e) Overall comfort (beginning of exposure); f) Overall comfort (end of exposure). Significant effect of daylight levels with “*” $p < 0.05$, “**” $p < 0.01$, “***” $p < 0.001$. The same effect is reported on all the bars for all the temperature levels whenever there is a main effect of daylight, otherwise separate effects of daylight at each temperature level are indicated (i.e., thermal comfort). Significant effect of temperature levels with “\#” $p < 0.05$, “\#\#” $p < 0.01$, “\#\#\#” $p < 0.001$.\relax }{figure.caption.7}{}}
\@writefile{lof}{\contentsline {figure}{\numberline {5}{\ignorespaces Reasons of overall discomfort at the beginning and at the end of each daylight exposure.\relax }}{11}{figure.caption.8}}
\newlabel{fig:overall_comfort}{{5}{11}{Reasons of overall discomfort at the beginning and at the end of each daylight exposure.\relax }{figure.caption.8}{}}
\@writefile{lof}{\contentsline {figure}{\numberline {6}{\ignorespaces Comparison between actual thermal sensation vote and PMV at the three temperature levels (mean $\pm $ s.e.m.).\relax }}{12}{figure.caption.9}}
\newlabel{fig:PMV_asv}{{6}{12}{Comparison between actual thermal sensation vote and PMV at the three temperature levels (mean $\pm $ s.e.m.).\relax }{figure.caption.9}{}}
\newlabel{subsec:PMV_asv}{{}{12}{}{figure.caption.10}{}}
\citation{brager_comparison_1993-1,keeling_cognitive_2016,en_iso_10551-2001:_2001}
\@writefile{lof}{\contentsline {figure}{\numberline {7}{\ignorespaces Boxplot comparison between actual thermal sensation vote and PMV at the three temperature levels and three daylight conditions (the dark line indicates the median and the dashed line illustrates the mean of the distribution of votes).\relax }}{13}{figure.caption.10}}
\newlabel{fig:PMV_asv_ill}{{7}{13}{Boxplot comparison between actual thermal sensation vote and PMV at the three temperature levels and three daylight conditions (the dark line indicates the median and the dashed line illustrates the mean of the distribution of votes).\relax }{figure.caption.10}{}}
\citation{veitch_physiological_2012}
\citation{brager_thermal_1998,yao_theoretical_2009,humphreys_validity_2002,fanger_extension_2002,yang_study_2015}
\citation{yao_theoretical_2009}
\citation{yang_study_2015}
\citation{yang_study_2015}
\citation{fanger_thermal_1970}
\citation{hoyt_cbe_2017}
\citation{foldvary_licina_development_2018}
\bibdata{NSR_Chinazzo}
\bibcite{al_horr_occupant_2016}{1}
\bibcite{taylor_impact_2016}{2}
\bibcite{yu_systematic_2011}{3}
\bibcite{guerra-santin_occupants_2010}{4}
\bibcite{fanger_thermal_1970}{5}
\bibcite{fanger_extension_2002}{6}
\bibcite{brager_thermal_1998}{7}
\@writefile{toc}{\contentsline {section}{\hspace  *{-\tocsep }References}{15}{figure.caption.10}}
\bibcite{humphreys_outdoor_1978}{8}
\bibcite{de_dear_developing_1998}{9}
\bibcite{cen/tc_energy_2015}{10}
\bibcite{en_iso_15251-2008:_2008}{11}
\bibcite{ashrae_ansi/ashrae_2011}{12}
\bibcite{nicol_adaptive_2012}{13}
\bibcite{de_dear_thermal_2002}{14}
\bibcite{humphreys_quantifying_2005}{15}
\bibcite{schweiker_framework_2015}{16}
\bibcite{yao_theoretical_2009}{17}
\bibcite{parsons_human_2014}{18}
\bibcite{keeling_cognitive_2016}{19}
\bibcite{brager_comparison_1993-1}{20}
\bibcite{cabanac_physiological_1971}{21}
\bibcite{de_dear_revisiting_2011}{22}
\bibcite{nicol_thermal_1973}{23}
\bibcite{mishra_thermal_2016}{24}
\bibcite{ashrae_guideline_2010}{25}
\bibcite{bluyssen_indoor_2013}{26}
\bibcite{torresin_combined_2018}{27}
\bibcite{yang_cross-modal_2018}{28}
\bibcite{te_kulve_influence_2015}{29}
\bibcite{berson_strange_2003}{30}
\bibcite{kim_influence_1995}{31}
\bibcite{kim_influence_2000}{32}
\bibcite{kim_influence_2007}{33}
\bibcite{te_kulve_light_2016}{34}
\bibcite{ishibashi_thermoregulatory_2010}{35}
\bibcite{kim_influence_2002-1}{36}
\bibcite{teramoto_effects_1996}{37}
\bibcite{xu_incandescent_2014}{38}
\bibcite{chinazzo_field_2018}{39}
\bibcite{heerwagen_lighting_1986}{40}
\bibcite{galasiu_occupant_2006}{41}
\bibcite{veitch_physiological_2012}{42}
\bibcite{en_iso_7730-2006:_2006}{43}
\bibcite{ja_self-assessment_1975}{44}
\bibcite{chinazzo_combined_2018-1}{45}
\bibcite{chinazzo_influence_2019}{46}
\bibcite{chinazzo_effect_2019}{47}
\bibcite{en_iso_10551-2001:_2001}{48}
\bibcite{ackerly_data_2012}{49}
\bibcite{en_iso_9886-2004:_2004}{50}
\bibcite{smith_validity_2010-1}{51}
\bibcite{van_marken_lichtenbelt_evaluation_2006}{52}
\bibcite{pinheiro_linear_2000}{53}
\bibcite{karjalainen_thermal_2012}{54}
\bibcite{huizenga_model_2001}{55}
\bibcite{coolican_research_2014}{56}
\bibcite{shapiro_analysis_1965}{57}
\bibcite{ferguson_effect_2009}{58}
\bibcite{r_core_team_r:_2017}{59}
\bibcite{kuznetsova_lmertest_2017}{60}
\bibcite{lenth_least-squares_2016}{61}
\bibcite{schweiker_comf:_2016}{62}
\bibcite{wickham_ggplot2:_2009}{63}
\bibcite{en_iso_7726-2001:_2002}{64}
\bibcite{spitschan_variation_2016}{65}
\bibcite{humphreys_validity_2002}{66}
\bibcite{yang_study_2015}{67}
\bibcite{hoyt_cbe_2017}{68}
\bibcite{foldvary_licina_development_2018}{69}
\newlabel{LastPage}{{}{18}{}{page.18}{}}
\xdef\lastpage@lastpage{18}
\xdef\lastpage@lastpageHy{18}
\ttl@finishall
