# Supplementary material for: Daylight affects human thermal perception
Source: Sci Rep. 2019 Sep 23;9:13690. doi: 10.1038/s41598-019-48963-y (PMC6757052; doi:10.1038/s41598-019-48963-y)
Supplement: Supplementary file 2 — LaTeX Supplementary File [file 41598_2019_48963_MOESM2_ESM.txt]

This is BibTeX, Version 0.99dThe top-level auxiliary file: Chinazzo_illuminance_temperature_SecondRev_newRef.aux
The style file: naturemag-doi.bst
Database file #1: NSR_Chinazzo.bib
Warning--I didn't find a database entry for "yang2015study"
Warning--missing institution in cen/tc_energy_2015
Warning--missing institution in veitch_physiological_2012
(There were 3 warnings)
