# Supplementary material for: Daylight affects human thermal perception
Source: Sci Rep. 2019 Sep 23;9:13690. doi: 10.1038/s41598-019-48963-y (PMC6757052; doi:10.1038/s41598-019-48963-y)
Supplement: Supplementary file 3 — LaTeX Supplementary File [file 41598_2019_48963_MOESM3_ESM.txt]

This is pdfTeX, Version 3.14159265-2.6-1.40.19 (MiKTeX 2.9.6730 64-bit) (preloaded format=pdflatex 2018.8.21)  17 JUL 2019 10:44
entering extended mode
**./Chinazzo_illuminance_temperature_SecondRev_newRef.tex
(Chinazzo_illuminance_temperature_SecondRev_newRef.tex
LaTeX2e <2018-04-01> patch level 5
(wlscirep.cls
Document Class: wlscirep 27/02/2017, v1.3

("C:\Users\chinazzo\AppData\Local\Programs\MiKTeX 2.9\tex\latex\base\inputenc.s
ty"
Package: inputenc 2018/04/06 v1.3b Input encoding file
\inpenc@prehook=\toks14
\inpenc@posthook=\toks15
)
("C:\Users\chinazzo\AppData\Local\Programs\MiKTeX 2.9\tex\generic\babel\babel.s
ty"
Package: babel 2018/06/05 3.22 The Babel package

("C:\Users\chinazzo\AppData\Local\Programs\MiKTeX 2.9\tex\generic\babel\switch.
def"
File: switch.def 2018/06/05 3.22 Babel switching mechanism
)
*************************************
* Local config file bblopts.cfg used
*

("C:\Users\chinazzo\AppData\Local\Programs\MiKTeX 2.9\tex\latex\arabi\bblopts.c
fg"
File: bblopts.cfg 2005/09/08 v0.1 add Arabic and Farsi to "declared" options of
 babel
)
("C:\Users\chinazzo\AppData\Local\Programs\MiKTeX 2.9\tex\latex\babel-english\e
nglish.ldf"
Language: english 2017/06/06 v3.3r English support from the babel system

("C:\Users\chinazzo\AppData\Local\Programs\MiKTeX 2.9\tex\generic\babel\babel.d
ef"
File: babel.def 2018/06/05 3.22 Babel common definitions
\babel@savecnt=\count80
\U@D=\dimen102

("C:\Users\chinazzo\AppData\Local\Programs\MiKTeX 2.9\tex\generic\babel\txtbabe
l.def")
\bbl@dirlevel=\count81
)
\l@canadian = a dialect from \language\l@american 
\l@australian = a dialect from \language\l@british 
\l@newzealand = a dialect from \language\l@british 
))
("C:\Users\chinazzo\AppData\Local\Programs\MiKTeX 2.9\tex\latex\base\ifthen.sty
"
Package: ifthen 2014/09/29 v1.1c Standard LaTeX ifthen package (DPC)
)
("C:\Users\chinazzo\AppData\Local\Programs\MiKTeX 2.9\tex\latex\tools\calc.sty"
Package: calc 2017/05/25 v4.3 Infix arithmetic (KKT,FJ)
\calc@Acount=\count82
\calc@Bcount=\count83
\calc@Adimen=\dimen103
\calc@Bdimen=\dimen104
\calc@Askip=\skip41
\calc@Bskip=\skip42
LaTeX Info: Redefining \setlength on input line 80.
LaTeX Info: Redefining \addtolength on input line 81.
\calc@Ccount=\count84
\calc@Cskip=\skip43
)
("C:\Users\chinazzo\AppData\Local\Programs\MiKTeX 2.9\tex\latex\base\article.cl
s"
Document Class: article 2014/09/29 v1.4h Standard LaTeX document class
("C:\Users\chinazzo\AppData\Local\Programs\MiKTeX 2.9\tex\latex\base\fleqn.clo"
File: fleqn.clo 2016/12/29 v1.2a Standard LaTeX option (flush left equations)
\mathindent=\dimen105
Applying: [2015/01/01] Make \[ robust on input line 50.
LaTeX Info: Redefining \[ on input line 51.
Already applied: [0000/00/00] Make \[ robust on input line 62.
Applying: [2015/01/01] Make \] robust on input line 74.
LaTeX Info: Redefining \] on input line 75.
Already applied: [0000/00/00] Make \] robust on input line 83.
)
("C:\Users\chinazzo\AppData\Local\Programs\MiKTeX 2.9\tex\latex\base\size10.clo
"
File: size10.clo 2014/09/29 v1.4h Standard LaTeX file (size option)
)
\c@part=\count85
\c@section=\count86
\c@subsection=\count87
\c@subsubsection=\count88
\c@paragraph=\count89
\c@subparagraph=\count90
\c@figure=\count91
\c@table=\count92
\abovecaptionskip=\skip44
\belowcaptionskip=\skip45
\bibindent=\dimen106
)
("C:\Users\chinazzo\AppData\Local\Programs\MiKTeX 2.9\tex\latex\psnfss\times.st
y"
Package: times 2005/04/12 PSNFSS-v9.2a (SPQR) 
)
("C:\Users\chinazzo\AppData\Local\Programs\MiKTeX 2.9\tex\latex\psnfss\mathptmx
.sty"
Package: mathptmx 2005/04/12 PSNFSS-v9.2a Times w/ Math, improved (SPQR, WaS) 
LaTeX Font Info:    Redeclaring symbol font `operators' on input line 28.
LaTeX Font Info:    Overwriting symbol font `operators' in version `normal'
(Font)                  OT1/cmr/m/n --> OT1/ztmcm/m/n on input line 28.
LaTeX Font Info:    Overwriting symbol font `operators' in version `bold'
(Font)                  OT1/cmr/bx/n --> OT1/ztmcm/m/n on input line 28.
LaTeX Font Info:    Redeclaring symbol font `letters' on input line 29.
LaTeX Font Info:    Overwriting symbol font `letters' in version `normal'
(Font)                  OML/cmm/m/it --> OML/ztmcm/m/it on input line 29.
LaTeX Font Info:    Overwriting symbol font `letters' in version `bold'
(Font)                  OML/cmm/b/it --> OML/ztmcm/m/it on input line 29.
LaTeX Font Info:    Redeclaring symbol font `symbols' on input line 30.
LaTeX Font Info:    Overwriting symbol font `symbols' in version `normal'
(Font)                  OMS/cmsy/m/n --> OMS/ztmcm/m/n on input line 30.
LaTeX Font Info:    Overwriting symbol font `symbols' in version `bold'
(Font)                  OMS/cmsy/b/n --> OMS/ztmcm/m/n on input line 30.
LaTeX Font Info:    Redeclaring symbol font `largesymbols' on input line 31.
LaTeX Font Info:    Overwriting symbol font `largesymbols' in version `normal'
(Font)                  OMX/cmex/m/n --> OMX/ztmcm/m/n on input line 31.
LaTeX Font Info:    Overwriting symbol font `largesymbols' in version `bold'
(Font)                  OMX/cmex/m/n --> OMX/ztmcm/m/n on input line 31.
\symbold=\mathgroup4
\symitalic=\mathgroup5
LaTeX Font Info:    Redeclaring math alphabet \mathbf on input line 34.
LaTeX Font Info:    Overwriting math alphabet `\mathbf' in version `normal'
(Font)                  OT1/cmr/bx/n --> OT1/ptm/bx/n on input line 34.
LaTeX Font Info:    Overwriting math alphabet `\mathbf' in version `bold'
(Font)                  OT1/cmr/bx/n --> OT1/ptm/bx/n on input line 34.
LaTeX Font Info:    Redeclaring math alphabet \mathit on input line 35.
LaTeX Font Info:    Overwriting math alphabet `\mathit' in version `normal'
(Font)                  OT1/cmr/m/it --> OT1/ptm/m/it on input line 35.
LaTeX Font Info:    Overwriting math alphabet `\mathit' in version `bold'
(Font)                  OT1/cmr/bx/it --> OT1/ptm/m/it on input line 35.
LaTeX Info: Redefining \hbar on input line 50.
)
("C:\Users\chinazzo\AppData\Local\Programs\MiKTeX 2.9\tex\generic\oberdiek\ifpd
f.sty"
Package: ifpdf 2017/03/15 v3.2 Provides the ifpdf switch
)
("C:\Users\chinazzo\AppData\Local\Programs\MiKTeX 2.9\tex\latex\amsmath\amsmath
.sty"
Package: amsmath 2017/09/02 v2.17a AMS math features
\@mathmargin=\skip46

For additional information on amsmath, use the `?' option.

("C:\Users\chinazzo\AppData\Local\Programs\MiKTeX 2.9\tex\latex\amsmath\amstext
.sty"
Package: amstext 2000/06/29 v2.01 AMS text

("C:\Users\chinazzo\AppData\Local\Programs\MiKTeX 2.9\tex\latex\amsmath\amsgen.
sty"
File: amsgen.sty 1999/11/30 v2.0 generic functions
\@emptytoks=\toks16
\ex@=\dimen107
))
("C:\Users\chinazzo\AppData\Local\Programs\MiKTeX 2.9\tex\latex\amsmath\amsbsy.
sty"
Package: amsbsy 1999/11/29 v1.2d Bold Symbols
\pmbraise@=\dimen108
)
("C:\Users\chinazzo\AppData\Local\Programs\MiKTeX 2.9\tex\latex\amsmath\amsopn.
sty"
Package: amsopn 2016/03/08 v2.02 operator names
)
\inf@bad=\count93
LaTeX Info: Redefining \frac on input line 213.
\uproot@=\count94
\leftroot@=\count95
LaTeX Info: Redefining \overline on input line 375.
\classnum@=\count96
\DOTSCASE@=\count97
LaTeX Info: Redefining \ldots on input line 472.
LaTeX Info: Redefining \dots on input line 475.
LaTeX Info: Redefining \cdots on input line 596.
\Mathstrutbox@=\box26
\strutbox@=\box27
\big@size=\dimen109
LaTeX Font Info:    Redeclaring font encoding OML on input line 712.
LaTeX Font Info:    Redeclaring font encoding OMS on input line 713.
\macc@depth=\count98
\c@MaxMatrixCols=\count99
\dotsspace@=\muskip10
\c@parentequation=\count100
\dspbrk@lvl=\count101
\tag@help=\toks17
\row@=\count102
\column@=\count103
\maxfields@=\count104
\andhelp@=\toks18
\eqnshift@=\dimen110
\alignsep@=\dimen111
\tagshift@=\dimen112
\tagwidth@=\dimen113
\totwidth@=\dimen114
\lineht@=\dimen115
\@envbody=\toks19
\multlinegap=\skip47
\multlinetaggap=\skip48
\mathdisplay@stack=\toks20
LaTeX Info: Redefining \[ on input line 2817.
LaTeX Info: Redefining \] on input line 2818.
)
("C:\Users\chinazzo\AppData\Local\Programs\MiKTeX 2.9\tex\latex\amsfonts\amsfon
ts.sty"
Package: amsfonts 2013/01/14 v3.01 Basic AMSFonts support
\symAMSa=\mathgroup6
\symAMSb=\mathgroup7
LaTeX Font Info:    Overwriting math alphabet `\mathfrak' in version `bold'
(Font)                  U/euf/m/n --> U/euf/b/n on input line 106.
)
("C:\Users\chinazzo\AppData\Local\Programs\MiKTeX 2.9\tex\latex\amsfonts\amssym
b.sty"
Package: amssymb 2013/01/14 v3.01 AMS font symbols
)
("C:\Users\chinazzo\AppData\Local\Programs\MiKTeX 2.9\tex\latex\graphics\graphi
cx.sty"
Package: graphicx 2017/06/01 v1.1a Enhanced LaTeX Graphics (DPC,SPQR)

("C:\Users\chinazzo\AppData\Local\Programs\MiKTeX 2.9\tex\latex\graphics\keyval
.sty"
Package: keyval 2014/10/28 v1.15 key=value parser (DPC)
\KV@toks@=\toks21
)
("C:\Users\chinazzo\AppData\Local\Programs\MiKTeX 2.9\tex\latex\graphics\graphi
cs.sty"
Package: graphics 2017/06/25 v1.2c Standard LaTeX Graphics (DPC,SPQR)

("C:\Users\chinazzo\AppData\Local\Programs\MiKTeX 2.9\tex\latex\graphics\trig.s
ty"
Package: trig 2016/01/03 v1.10 sin cos tan (DPC)
)
("C:\Users\chinazzo\AppData\Local\Programs\MiKTeX 2.9\tex\latex\graphics-cfg\gr
aphics.cfg"
File: graphics.cfg 2016/06/04 v1.11 sample graphics configuration
)
Package graphics Info: Driver file: pdftex.def on input line 99.

("C:\Users\chinazzo\AppData\Local\Programs\MiKTeX 2.9\tex\latex\graphics-def\pd
ftex.def"
File: pdftex.def 2018/01/08 v1.0l Graphics/color driver for pdftex
))
\Gin@req@height=\dimen116
\Gin@req@width=\dimen117
)
("C:\Users\chinazzo\AppData\Local\Programs\MiKTeX 2.9\tex\latex\xcolor\xcolor.s
ty"
Package: xcolor 2016/05/11 v2.12 LaTeX color extensions (UK)

("C:\Users\chinazzo\AppData\Local\Programs\MiKTeX 2.9\tex\latex\graphics-cfg\co
lor.cfg"
File: color.cfg 2016/01/02 v1.6 sample color configuration
)
Package xcolor Info: Driver file: pdftex.def on input line 225.
Package xcolor Info: Model `cmy' substituted by `cmy0' on input line 1348.
Package xcolor Info: Model `hsb' substituted by `rgb' on input line 1352.
Package xcolor Info: Model `RGB' extended on input line 1364.
Package xcolor Info: Model `HTML' substituted by `rgb' on input line 1366.
Package xcolor Info: Model `Hsb' substituted by `hsb' on input line 1367.
Package xcolor Info: Model `tHsb' substituted by `hsb' on input line 1368.
Package xcolor Info: Model `HSB' substituted by `hsb' on input line 1369.
Package xcolor Info: Model `Gray' substituted by `gray' on input line 1370.
Package xcolor Info: Model `wave' substituted by `hsb' on input line 1371.
)
("C:\Users\chinazzo\AppData\Local\Programs\MiKTeX 2.9\tex\latex\booktabs\bookta
bs.sty"
Package: booktabs 2005/04/14 v1.61803 publication quality tables
\heavyrulewidth=\dimen118
\lightrulewidth=\dimen119
\cmidrulewidth=\dimen120
\belowrulesep=\dimen121
\belowbottomsep=\dimen122
\aboverulesep=\dimen123
\abovetopsep=\dimen124
\cmidrulesep=\dimen125
\cmidrulekern=\dimen126
\defaultaddspace=\dimen127
\@cmidla=\count105
\@cmidlb=\count106
\@aboverulesep=\dimen128
\@belowrulesep=\dimen129
\@thisruleclass=\count107
\@lastruleclass=\count108
\@thisrulewidth=\dimen130
)
("C:\Users\chinazzo\AppData\Local\Programs\MiKTeX 2.9\tex\latex\preprint\authbl
k.sty"
Package: authblk 2001/02/27 1.3 (PWD)
\affilsep=\skip49
\@affilsep=\skip50
\c@Maxaffil=\count109
\c@authors=\count110
\c@affil=\count111
)
("C:\Users\chinazzo\AppData\Local\Programs\MiKTeX 2.9\tex\latex\geometry\geomet
ry.sty"
Package: geometry 2018/04/16 v5.8 Page Geometry

("C:\Users\chinazzo\AppData\Local\Programs\MiKTeX 2.9\tex\generic\oberdiek\ifvt
ex.sty"
Package: ifvtex 2016/05/16 v1.6 Detect VTeX and its facilities (HO)
Package ifvtex Info: VTeX not detected.
)
("C:\Users\chinazzo\AppData\Local\Programs\MiKTeX 2.9\tex\generic\ifxetex\ifxet
ex.sty"
Package: ifxetex 2010/09/12 v0.6 Provides ifxetex conditional
)
\Gm@cnth=\count112
\Gm@cntv=\count113
\c@Gm@tempcnt=\count114
\Gm@bindingoffset=\dimen131
\Gm@wd@mp=\dimen132
\Gm@odd@mp=\dimen133
\Gm@even@mp=\dimen134
\Gm@layoutwidth=\dimen135
\Gm@layoutheight=\dimen136
\Gm@layouthoffset=\dimen137
\Gm@layoutvoffset=\dimen138
\Gm@dimlist=\toks22

("C:\Users\chinazzo\AppData\Local\Programs\MiKTeX 2.9\tex\latex\geometry\geomet
ry.cfg"))
("C:\Users\chinazzo\AppData\Local\Programs\MiKTeX 2.9\tex\latex\caption\caption
.sty"
Package: caption 2018/05/01 v3.3-147 Customizing captions (AR)

("C:\Users\chinazzo\AppData\Local\Programs\MiKTeX 2.9\tex\latex\caption\caption
3.sty"
Package: caption3 2018/05/27 v1.8a caption3 kernel (AR)
Package caption3 Info: TeX engine: e-TeX on input line 64.
\captionmargin=\dimen139
\captionmargin@=\dimen140
\captionwidth=\dimen141
\caption@tempdima=\dimen142
\caption@indent=\dimen143
\caption@parindent=\dimen144
\caption@hangindent=\dimen145
)
\c@ContinuedFloat=\count115
)
("C:\Users\chinazzo\AppData\Local\Programs\MiKTeX 2.9\tex\latex\hyperref\hyperr
ef.sty"
Package: hyperref 2018/02/06 v6.86b Hypertext links for LaTeX

("C:\Users\chinazzo\AppData\Local\Programs\MiKTeX 2.9\tex\generic\oberdiek\hobs
ub-hyperref.sty"
Package: hobsub-hyperref 2016/05/16 v1.14 Bundle oberdiek, subset hyperref (HO)


("C:\Users\chinazzo\AppData\Local\Programs\MiKTeX 2.9\tex\generic\oberdiek\hobs
ub-generic.sty"
Package: hobsub-generic 2016/05/16 v1.14 Bundle oberdiek, subset generic (HO)
Package: hobsub 2016/05/16 v1.14 Construct package bundles (HO)
Package: infwarerr 2016/05/16 v1.4 Providing info/warning/error messages (HO)
Package: ltxcmds 2016/05/16 v1.23 LaTeX kernel commands for general use (HO)
Package: ifluatex 2016/05/16 v1.4 Provides the ifluatex switch (HO)
Package ifluatex Info: LuaTeX not detected.
Package hobsub Info: Skipping package `ifvtex' (already loaded).
Package: intcalc 2016/05/16 v1.2 Expandable calculations with integers (HO)
Package hobsub Info: Skipping package `ifpdf' (already loaded).
Package: etexcmds 2016/05/16 v1.6 Avoid name clashes with e-TeX commands (HO)
Package etexcmds Info: Could not find \expanded.
(etexcmds)             That can mean that you are not using pdfTeX 1.50 or
(etexcmds)             that some package has redefined \expanded.
(etexcmds)             In the latter case, load this package earlier.
Package: kvsetkeys 2016/05/16 v1.17 Key value parser (HO)
Package: kvdefinekeys 2016/05/16 v1.4 Define keys (HO)
Package: pdftexcmds 2018/01/30 v0.27 Utility functions of pdfTeX for LuaTeX (HO
)
Package pdftexcmds Info: LuaTeX not detected.
Package pdftexcmds Info: \pdf@primitive is available.
Package pdftexcmds Info: \pdf@ifprimitive is available.
Package pdftexcmds Info: \pdfdraftmode found.
Package: pdfescape 2016/05/16 v1.14 Implements pdfTeX's escape features (HO)
Package: bigintcalc 2016/05/16 v1.4 Expandable calculations on big integers (HO
)
Package: bitset 2016/05/16 v1.2 Handle bit-vector datatype (HO)
Package: uniquecounter 2016/05/16 v1.3 Provide unlimited unique counter (HO)
)
Package hobsub Info: Skipping package `hobsub' (already loaded).
Package: letltxmacro 2016/05/16 v1.5 Let assignment for LaTeX macros (HO)
Package: hopatch 2016/05/16 v1.3 Wrapper for package hooks (HO)
Package: xcolor-patch 2016/05/16 xcolor patch
Package: atveryend 2016/05/16 v1.9 Hooks at the very end of document (HO)
Package atveryend Info: \enddocument detected (standard20110627).
Package: atbegshi 2016/06/09 v1.18 At begin shipout hook (HO)
Package: refcount 2016/05/16 v3.5 Data extraction from label references (HO)
Package: hycolor 2016/05/16 v1.8 Color options for hyperref/bookmark (HO)
)
("C:\Users\chinazzo\AppData\Local\Programs\MiKTeX 2.9\tex\latex\oberdiek\auxhoo
k.sty"
Package: auxhook 2016/05/16 v1.4 Hooks for auxiliary files (HO)
)
("C:\Users\chinazzo\AppData\Local\Programs\MiKTeX 2.9\tex\latex\oberdiek\kvopti
ons.sty"
Package: kvoptions 2016/05/16 v3.12 Key value format for package options (HO)
)
\@linkdim=\dimen146
\Hy@linkcounter=\count116
\Hy@pagecounter=\count117

("C:\Users\chinazzo\AppData\Local\Programs\MiKTeX 2.9\tex\latex\hyperref\pd1enc
.def"
File: pd1enc.def 2018/02/06 v6.86b Hyperref: PDFDocEncoding definition (HO)
Now handling font encoding PD1 ...
... no UTF-8 mapping file for font encoding PD1
)
\Hy@SavedSpaceFactor=\count118

("C:\Users\chinazzo\AppData\Local\Programs\MiKTeX 2.9\tex\latex\00miktex\hyperr
ef.cfg"
File: hyperref.cfg 2002/06/06 v1.2 hyperref configuration of TeXLive
)
Package hyperref Info: Option `colorlinks' set `true' on input line 4383.
Package hyperref Info: Hyper figures OFF on input line 4509.
Package hyperref Info: Link nesting OFF on input line 4514.
Package hyperref Info: Hyper index ON on input line 4517.
Package hyperref Info: Plain pages OFF on input line 4524.
Package hyperref Info: Backreferencing OFF on input line 4529.
Package hyperref Info: Implicit mode ON; LaTeX internals redefined.
Package hyperref Info: Bookmarks ON on input line 4762.
\c@Hy@tempcnt=\count119

("C:\Users\chinazzo\AppData\Local\Programs\MiKTeX 2.9\tex\latex\url\url.sty"
\Urlmuskip=\muskip11
Package: url 2013/09/16  ver 3.4  Verb mode for urls, etc.
)
LaTeX Info: Redefining \url on input line 5115.
\XeTeXLinkMargin=\dimen147
\Fld@menulength=\count120
\Field@Width=\dimen148
\Fld@charsize=\dimen149
Package hyperref Info: Hyper figures OFF on input line 6369.
Package hyperref Info: Link nesting OFF on input line 6374.
Package hyperref Info: Hyper index ON on input line 6377.
Package hyperref Info: backreferencing OFF on input line 6384.
Package hyperref Info: Link coloring ON on input line 6387.
Package hyperref Info: Link coloring with OCG OFF on input line 6394.
Package hyperref Info: PDF/A mode OFF on input line 6399.
LaTeX Info: Redefining \ref on input line 6439.
LaTeX Info: Redefining \pageref on input line 6443.
\Hy@abspage=\count121
\c@Item=\count122
\c@Hfootnote=\count123
)
Package hyperref Info: Driver (autodetected): hpdftex.

("C:\Users\chinazzo\AppData\Local\Programs\MiKTeX 2.9\tex\latex\hyperref\hpdfte
x.def"
File: hpdftex.def 2018/02/06 v6.86b Hyperref driver for pdfTeX
\Fld@listcount=\count124
\c@bookmark@seq@number=\count125

("C:\Users\chinazzo\AppData\Local\Programs\MiKTeX 2.9\tex\latex\oberdiek\rerunf
ilecheck.sty"
Package: rerunfilecheck 2016/05/16 v1.8 Rerun checks for auxiliary files (HO)
Package uniquecounter Info: New unique counter `rerunfilecheck' on input line 2
82.
)
\Hy@SectionHShift=\skip51
)
("C:\Users\chinazzo\AppData\Local\Programs\MiKTeX 2.9\tex\latex\cite\cite.sty"
LaTeX Info: Redefining \cite on input line 302.
LaTeX Info: Redefining \nocite on input line 332.
Package: cite 2015/02/27  v 5.5
LaTeX Info: Redefining \cite on input line 441.
)
("C:\Users\chinazzo\AppData\Local\Programs\MiKTeX 2.9\tex\latex\fancyhdr\fancyh
dr.sty"
Package: fancyhdr 2017/06/30 v3.9a Extensive control of page headers and footer
s
\f@nch@headwidth=\skip52
\f@nch@O@elh=\skip53
\f@nch@O@erh=\skip54
\f@nch@O@olh=\skip55
\f@nch@O@orh=\skip56
\f@nch@O@elf=\skip57
\f@nch@O@erf=\skip58
\f@nch@O@olf=\skip59
\f@nch@O@orf=\skip60
)
("C:\Users\chinazzo\AppData\Local\Programs\MiKTeX 2.9\tex\latex\lastpage\lastpa
ge.sty"
Package: lastpage 2015/03/29 v1.2m Refers to last page's name (HMM; JPG)
)
("C:\Users\chinazzo\AppData\Local\Programs\MiKTeX 2.9\tex\latex\titlesec\titles
ec.sty"
Package: titlesec 2016/03/21 v2.10.2 Sectioning titles
\ttl@box=\box28
\beforetitleunit=\skip61
\aftertitleunit=\skip62
\ttl@plus=\dimen150
\ttl@minus=\dimen151
\ttl@toksa=\toks23
\titlewidth=\dimen152
\titlewidthlast=\dimen153
\titlewidthfirst=\dimen154
)
("C:\Users\chinazzo\AppData\Local\Programs\MiKTeX 2.9\tex\latex\titlesec\ttlkey
s.def"
File: ttlkeys.def 2016/03/15
)
("C:\Users\chinazzo\AppData\Local\Programs\MiKTeX 2.9\tex\latex\titlesec\titlet
oc.sty"
Package: titletoc 2011/12/15 v1.6 TOC entries
\ttl@leftsep=\dimen155
)
("C:\Users\chinazzo\AppData\Local\Programs\MiKTeX 2.9\tex\latex\enumitem\enumit
em.sty"
Package: enumitem 2011/09/28 v3.5.2 Customized lists
\labelindent=\skip63
\enit@outerparindent=\dimen156
\enit@toks=\toks24
\enit@inbox=\box29
\enitdp@description=\count126
)
\tocsep=\skip64

("C:\Users\chinazzo\AppData\Local\Programs\MiKTeX 2.9\tex\latex\lipsum\lipsum.s
ty"
Package: lipsum 2014/07/27 v1.3 150 paragraphs of Lorem Ipsum dummy text
\c@lips@count=\count127
)) (jabbrv.sty
Package: jabbrv 2010/08/18 v0.2 Automatic Journal Title Abbreviation Package
\temp@journal@text=\toks25
\temp@journal@text@=\toks26
\c@jabbrv@strlen@count=\count128
\c@jabbrv@gobble@temp=\count129
\c@jabbrv@loop@i=\count130
\c@jabbrv@loop@max=\count131
\c@jabbrv@word@count=\count132
 (jabbrv-ltwa-all.ldf) (jabbrv-ltwa-en.ldf))
("C:\Users\chinazzo\AppData\Local\Programs\MiKTeX 2.9\tex\latex\microtype\micro
type.sty"
Package: microtype 2018/01/14 v2.7a Micro-typographical refinements (RS)
\MT@toks=\toks27
\MT@count=\count133
LaTeX Info: Redefining \textls on input line 793.
\MT@outer@kern=\dimen157
LaTeX Info: Redefining \textmicrotypecontext on input line 1339.
\MT@listname@count=\count134

("C:\Users\chinazzo\AppData\Local\Programs\MiKTeX 2.9\tex\latex\microtype\micro
type-pdftex.def"
File: microtype-pdftex.def 2018/01/14 v2.7a Definitions specific to pdftex (RS)

LaTeX Info: Redefining \lsstyle on input line 913.
LaTeX Info: Redefining \lslig on input line 913.
\MT@outer@space=\skip65
)
Package microtype Info: Loading configuration file microtype.cfg.

("C:\Users\chinazzo\AppData\Local\Programs\MiKTeX 2.9\tex\latex\microtype\micro
type.cfg"
File: microtype.cfg 2018/01/14 v2.7a microtype main configuration file (RS)
))
("C:\Users\chinazzo\AppData\Local\Programs\MiKTeX 2.9\tex\latex\base\fontenc.st
y"
Package: fontenc 2017/04/05 v2.0i Standard LaTeX package

("C:\Users\chinazzo\AppData\Local\Programs\MiKTeX 2.9\tex\latex\base\t1enc.def"
File: t1enc.def 2017/04/05 v2.0i Standard LaTeX file
LaTeX Font Info:    Redeclaring font encoding T1 on input line 48.
))
("C:\Users\chinazzo\AppData\Local\Programs\MiKTeX 2.9\tex\latex\siunitx\siunitx
.sty"
("C:\Users\chinazzo\AppData\Local\Programs\MiKTeX 2.9\tex\latex\l3kernel\expl3.
sty"
Package: expl3 2018-08-23 L3 programming layer (loader) 

("C:\Users\chinazzo\AppData\Local\Programs\MiKTeX 2.9\tex\latex\l3kernel\expl3-
code.tex"
Package: expl3 2018-08-23 L3 programming layer (code)
\c_max_int=\count135
\l_tmpa_int=\count136
\l_tmpb_int=\count137
\g_tmpa_int=\count138
\g_tmpb_int=\count139
\g__kernel_prg_map_int=\count140
\c_log_iow=\count141
\l_iow_line_count_int=\count142
\l__iow_line_target_int=\count143
\l__iow_one_indent_int=\count144
\l__iow_indent_int=\count145
\c_zero_dim=\dimen158
\c_max_dim=\dimen159
\l_tmpa_dim=\dimen160
\l_tmpb_dim=\dimen161
\g_tmpa_dim=\dimen162
\g_tmpb_dim=\dimen163
\c_zero_skip=\skip66
\c_max_skip=\skip67
\l_tmpa_skip=\skip68
\l_tmpb_skip=\skip69
\g_tmpa_skip=\skip70
\g_tmpb_skip=\skip71
\c_zero_muskip=\muskip12
\c_max_muskip=\muskip13
\l_tmpa_muskip=\muskip14
\l_tmpb_muskip=\muskip15
\g_tmpa_muskip=\muskip16
\g_tmpb_muskip=\muskip17
\l_keys_choice_int=\count146
\l__intarray_loop_int=\count147
\c__intarray_sp_dim=\dimen164
\g__intarray_font_int=\count148
\c__fp_leading_shift_int=\count149
\c__fp_middle_shift_int=\count150
\c__fp_trailing_shift_int=\count151
\c__fp_big_leading_shift_int=\count152
\c__fp_big_middle_shift_int=\count153
\c__fp_big_trailing_shift_int=\count154
\c__fp_Bigg_leading_shift_int=\count155
\c__fp_Bigg_middle_shift_int=\count156
\c__fp_Bigg_trailing_shift_int=\count157
\c__kernel_randint_max_int=\count158
\g__fp_array_int=\count159
\l__fp_array_loop_int=\count160
\l__sort_length_int=\count161
\l__sort_min_int=\count162
\l__sort_top_int=\count163
\l__sort_max_int=\count164
\l__sort_true_max_int=\count165
\l__sort_block_int=\count166
\l__sort_begin_int=\count167
\l__sort_end_int=\count168
\l__sort_A_int=\count169
\l__sort_B_int=\count170
\l__sort_C_int=\count171
\l__tl_analysis_normal_int=\count172
\l__tl_analysis_index_int=\count173
\l__tl_analysis_nesting_int=\count174
\l__tl_analysis_type_int=\count175
\l__regex_internal_a_int=\count176
\l__regex_internal_b_int=\count177
\l__regex_internal_c_int=\count178
\l__regex_balance_int=\count179
\l__regex_group_level_int=\count180
\l__regex_mode_int=\count181
\c__regex_cs_in_class_mode_int=\count182
\c__regex_cs_mode_int=\count183
\l__regex_catcodes_int=\count184
\l__regex_default_catcodes_int=\count185
\c__regex_catcode_D_int=\count186
\c__regex_catcode_S_int=\count187
\c__regex_catcode_L_int=\count188
\c__regex_catcode_O_int=\count189
\c__regex_catcode_A_int=\count190
\c__regex_all_catcodes_int=\count191
\l__regex_show_lines_int=\count192
\l__regex_min_state_int=\count193
\l__regex_max_state_int=\count194
\l__regex_left_state_int=\count195
\l__regex_right_state_int=\count196
\l__regex_capturing_group_int=\count197
\l__regex_min_pos_int=\count198
\l__regex_max_pos_int=\count199
\l__regex_curr_pos_int=\count266
\l__regex_start_pos_int=\count267
\l__regex_success_pos_int=\count268
\l__regex_curr_char_int=\count269
\l__regex_curr_catcode_int=\count270
\l__regex_last_char_int=\count271
\l__regex_case_changed_char_int=\count272
\l__regex_curr_state_int=\count273
\l__regex_step_int=\count274
\l__regex_min_active_int=\count275
\l__regex_max_active_int=\count276
\l__regex_replacement_csnames_int=\count277
\l__regex_match_count_int=\count278
\l__regex_min_submatch_int=\count279
\l__regex_submatch_int=\count280
\l__regex_zeroth_submatch_int=\count281
\g__regex_trace_regex_int=\count282
\c_empty_box=\box30
\l_tmpa_box=\box31
\l_tmpb_box=\box32
\g_tmpa_box=\box33
\g_tmpb_box=\box34
\l__box_top_dim=\dimen165
\l__box_bottom_dim=\dimen166
\l__box_left_dim=\dimen167
\l__box_right_dim=\dimen168
\l__box_top_new_dim=\dimen169
\l__box_bottom_new_dim=\dimen170
\l__box_left_new_dim=\dimen171
\l__box_right_new_dim=\dimen172
\l__box_internal_box=\box35
\l__coffin_internal_box=\box36
\l__coffin_internal_dim=\dimen173
\l__coffin_offset_x_dim=\dimen174
\l__coffin_offset_y_dim=\dimen175
\l__coffin_x_dim=\dimen176
\l__coffin_y_dim=\dimen177
\l__coffin_x_prime_dim=\dimen178
\l__coffin_y_prime_dim=\dimen179
\c_empty_coffin=\box37
\l__coffin_aligned_coffin=\box38
\l__coffin_aligned_internal_coffin=\box39
\l_tmpa_coffin=\box40
\l_tmpb_coffin=\box41
\l__coffin_display_coffin=\box42
\l__coffin_display_coord_coffin=\box43
\l__coffin_display_pole_coffin=\box44
\l__coffin_display_offset_dim=\dimen180
\l__coffin_display_x_dim=\dimen181
\l__coffin_display_y_dim=\dimen182
\g__file_internal_ior=\read1
\l__coffin_bounding_shift_dim=\dimen183
\l__coffin_left_corner_dim=\dimen184
\l__coffin_right_corner_dim=\dimen185
\l__coffin_bottom_corner_dim=\dimen186
\l__coffin_top_corner_dim=\dimen187
\l__coffin_scaled_total_height_dim=\dimen188
\l__coffin_scaled_width_dim=\dimen189
\l__seq_internal_a_int=\count283
\l__seq_internal_b_int=\count284
)
("C:\Users\chinazzo\AppData\Local\Programs\MiKTeX 2.9\tex\latex\l3kernel\l3pdfm
ode.def"
File: l3pdfmode.def 2018-08-23 v L3 Experimental driver: PDF mode
\l__driver_color_stack_int=\count285
))
("C:\Users\chinazzo\AppData\Local\Programs\MiKTeX 2.9\tex\latex\l3packages\xpar
se\xparse.sty"
Package: xparse 2018-08-23 L3 Experimental document command parser
\l__xparse_current_arg_int=\count286
\g__xparse_grabber_int=\count287
\l__xparse_m_args_int=\count288
\l__xparse_mandatory_args_int=\count289
\l__xparse_v_nesting_int=\count290
)
Package: siunitx 2018/05/17 v2.7s A comprehensive (SI) units package

("C:\Users\chinazzo\AppData\Local\Programs\MiKTeX 2.9\tex\latex\tools\array.sty
"
Package: array 2018/04/30 v2.4h Tabular extension package (FMi)
\col@sep=\dimen190
\ar@mcellbox=\box45
\extrarowheight=\dimen191
\NC@list=\toks28
\extratabsurround=\skip72
\backup@length=\skip73
\ar@cellbox=\box46
)
("C:\Users\chinazzo\AppData\Local\Programs\MiKTeX 2.9\tex\latex\l3packages\l3ke
ys2e\l3keys2e.sty"
Package: l3keys2e 2018-08-23 LaTeX2e option processing using LaTeX3 keys
)
\l__siunitx_tmp_box=\box47
\l__siunitx_tmp_dim=\dimen192
\l__siunitx_tmp_int=\count291
\l__siunitx_number_mantissa_length_int=\count292
\l__siunitx_number_uncert_length_int=\count293
\l__siunitx_round_int=\count294
\l__siunitx_process_decimal_int=\count295
\l__siunitx_process_uncertainty_int=\count296
\l__siunitx_process_fixed_int=\count297
\l__siunitx_process_integer_min_int=\count298
\l__siunitx_process_precision_int=\count299
\l__siunitx_group_min_int=\count300
\l__siunitx_angle_marker_box=\box48
\l__siunitx_angle_unit_box=\box49
\l__siunitx_angle_marker_dim=\dimen193
\l__siunitx_angle_unit_dim=\dimen194
\l__siunitx_unit_int=\count301
\l__siunitx_unit_denominator_int=\count302
\l__siunitx_unit_numerator_int=\count303
\l__siunitx_unit_prefix_int=\count304
\l__siunitx_unit_prefix_base_int=\count305
\l__siunitx_unit_prefix_gram_int=\count306
\l__siunitx_number_product_int=\count307
\c__siunitx_one_fill_skip=\skip74
\l__siunitx_table_unit_align_skip=\skip75
\l__siunitx_table_exponent_dim=\dimen195
\l__siunitx_table_integer_dim=\dimen196
\l__siunitx_table_mantissa_dim=\dimen197
\l__siunitx_table_marker_dim=\dimen198
\l__siunitx_table_result_dim=\dimen199
\l__siunitx_table_uncert_dim=\dimen256
\l__siunitx_table_fill_pre_dim=\dimen257
\l__siunitx_table_fill_post_dim=\dimen258
\l__siunitx_table_fill_mid_dim=\dimen259
\l__siunitx_table_pre_box=\box50
\l__siunitx_table_post_box=\box51
\l__siunitx_table_mantissa_box=\box52
\l__siunitx_table_result_box=\box53
\l__siunitx_table_number_align_skip=\skip76
\l__siunitx_table_text_align_skip=\skip77
.................................................
. LaTeX info: "xparse/define-command"
. 
. Defining command \DeclareBinaryPrefix with sig. 'mmm' on line 7237.
.................................................
.................................................
. LaTeX info: "xparse/define-command"
. 
. Defining command \DeclareSIPostPower with sig. 'mm' on line 7240.
.................................................
.................................................
. LaTeX info: "xparse/define-command"
. 
. Defining command \DeclareSIPrefix with sig. 'mmm' on line 7243.
.................................................
.................................................
. LaTeX info: "xparse/define-command"
. 
. Defining command \DeclareSIPrePower with sig. 'mm' on line 7246.
.................................................
.................................................
. LaTeX info: "xparse/define-command"
. 
. Defining command \DeclareSIQualifier with sig. 'mm' on line 7249.
.................................................
.................................................
. LaTeX info: "xparse/define-command"
. 
. Defining command \DeclareSIUnit with sig. 'O{}mm' on line 7252.
.................................................
.................................................
. LaTeX info: "xparse/define-command"
. 
. Defining command \DeclareSIUnitWithOptions with sig. 'mmm' on line 7255.
.................................................
.................................................
. LaTeX info: "xparse/define-command"
. 
. Defining command \ang with sig. 'o>{\SplitArgument {2}{;}}m' on line 7270.
.................................................
.................................................
. LaTeX info: "xparse/define-command"
. 
. Defining command \num with sig. 'om' on line 7279.
.................................................
.................................................
. LaTeX info: "xparse/define-command"
. 
. Defining command \numlist with sig. 'o>{\SplitList {;}}m' on line 7288.
.................................................
.................................................
. LaTeX info: "xparse/define-command"
. 
. Defining command \numrange with sig. 'omm' on line 7297.
.................................................
.................................................
. LaTeX info: "xparse/define-command"
. 
. Defining command \SIlist with sig. 'o>{\SplitList {;}}mm' on line 7309.
.................................................
.................................................
. LaTeX info: "xparse/define-command"
. 
. Defining command \SIrange with sig. 'ommm' on line 7321.
.................................................
.................................................
. LaTeX info: "xparse/define-command"
. 
. Defining command \SI with sig. 'omom' on line 7333.
.................................................
.................................................
. LaTeX info: "xparse/define-command"
. 
. Defining command \sisetup with sig. 'm' on line 7336.
.................................................
.................................................
. LaTeX info: "xparse/define-command"
. 
. Defining command \tablenum with sig. 'om' on line 7351.
.................................................
.................................................
. LaTeX info: "xparse/define-command"
. 
. Defining command \si with sig. 'om' on line 7363.
.................................................
.................................................
. LaTeX info: "xparse/define-command"
. 
. Defining command \numInBookmark with sig. 'om' on line 7410.
.................................................
.................................................
. LaTeX info: "xparse/define-command"
. 
. Defining command \numrangeInBookmark with sig. 'omm' on line 7412.
.................................................
.................................................
. LaTeX info: "xparse/define-command"
. 
. Defining command \SIInBookmark with sig. 'omom' on line 7414.
.................................................
.................................................
. LaTeX info: "xparse/define-command"
. 
. Defining command \SIlistInBookmark with sig. 'omm' on line 7416.
.................................................
.................................................
. LaTeX info: "xparse/define-command"
. 
. Defining command \SIrangeInBookmark with sig. 'ommm' on line 7418.
.................................................
.................................................
. LaTeX info: "xparse/define-command"
. 
. Defining command \siInBookmark with sig. 'om' on line 7419.
.................................................

("C:\Users\chinazzo\AppData\Local\Programs\MiKTeX 2.9\tex\latex\translator\tran
slator.sty"
Package: translator 2018/01/04 v1.12 Easy translation of strings in LaTeX
))
("C:\Users\chinazzo\AppData\Local\Programs\MiKTeX 2.9\tex\latex\multirow\multir
ow.sty"
Package: multirow 2016/11/25 v2.2 Span multiple rows of a table
\multirow@colwidth=\skip78
\multirow@cntb=\count308
\multirow@dima=\skip79
\bigstrutjot=\dimen260
) (Chinazzo_illuminance_temperature_SecondRev_newRef.aux)
\openout1 = `Chinazzo_illuminance_temperature_SecondRev_newRef.aux'.

LaTeX Font Info:    Checking defaults for OML/cmm/m/it on input line 36.
LaTeX Font Info:    ... okay on input line 36.
LaTeX Font Info:    Checking defaults for T1/cmr/m/n on input line 36.
LaTeX Font Info:    ... okay on input line 36.
LaTeX Font Info:    Checking defaults for OT1/cmr/m/n on input line 36.
LaTeX Font Info:    ... okay on input line 36.
LaTeX Font Info:    Checking defaults for OMS/cmsy/m/n on input line 36.
LaTeX Font Info:    ... okay on input line 36.
LaTeX Font Info:    Checking defaults for OMX/cmex/m/n on input line 36.
LaTeX Font Info:    ... okay on input line 36.
LaTeX Font Info:    Checking defaults for U/cmr/m/n on input line 36.
LaTeX Font Info:    ... okay on input line 36.
LaTeX Font Info:    Checking defaults for PD1/pdf/m/n on input line 36.
LaTeX Font Info:    ... okay on input line 36.
LaTeX Font Info:    Try loading font information for T1+ptm on input line 36.

("C:\Users\chinazzo\AppData\Local\Programs\MiKTeX 2.9\tex\latex\psnfss\t1ptm.fd
"
File: t1ptm.fd 2001/06/04 font definitions for T1/ptm.
)
("C:\Users\chinazzo\AppData\Local\Programs\MiKTeX 2.9\tex\context\base\supp-pdf
.mkii"
[Loading MPS to PDF converter (version 2006.09.02).]
\scratchcounter=\count309
\scratchdimen=\dimen261
\scratchbox=\box54
\nofMPsegments=\count310
\nofMParguments=\count311
\everyMPshowfont=\toks29
\MPscratchCnt=\count312
\MPscratchDim=\dimen262
\MPnumerator=\count313
\makeMPintoPDFobject=\count314
\everyMPtoPDFconversion=\toks30
)
("C:\Users\chinazzo\AppData\Local\Programs\MiKTeX 2.9\tex\latex\oberdiek\epstop
df-base.sty"
Package: epstopdf-base 2016/05/15 v2.6 Base part for package epstopdf

("C:\Users\chinazzo\AppData\Local\Programs\MiKTeX 2.9\tex\latex\oberdiek\grfext
.sty"
Package: grfext 2016/05/16 v1.2 Manage graphics extensions (HO)
)
Package epstopdf-base Info: Redefining graphics rule for `.eps' on input line 4
38.
Package grfext Info: Graphics extension search list:
(grfext)             [.pdf,.png,.jpg,.mps,.jpeg,.jbig2,.jb2,.PDF,.PNG,.JPG,.JPE
G,.JBIG2,.JB2,.eps]
(grfext)             \AppendGraphicsExtensions on input line 456.
)
*geometry* driver: auto-detecting
*geometry* detected driver: pdftex
*geometry* verbose mode - [ preamble ] result:
* driver: pdftex
* paper: letterpaper
* layout: <same size as paper>
* layoutoffset:(h,v)=(0.0pt,0.0pt)
* modes: 
* h-part:(L,W,R)=(56.9055pt, 500.484pt, 56.9055pt)
* v-part:(T,H,B)=(64.01869pt, 666.9326pt, 64.01869pt)
* \paperwidth=614.295pt
* \paperheight=794.96999pt
* \textwidth=500.484pt
* \textheight=666.9326pt
* \oddsidemargin=-15.36449pt
* \evensidemargin=-15.36449pt
* \topmargin=-45.2513pt
* \headheight=12.0pt
* \headsep=25.0pt
* \topskip=10.0pt
* \footskip=30.0pt
* \marginparwidth=65.0pt
* \marginparsep=11.0pt
* \columnsep=15.6491pt
* \skip\footins=9.0pt plus 4.0pt minus 2.0pt
* \hoffset=0.0pt
* \voffset=0.0pt
* \mag=1000
* \@twocolumnfalse
* \@twosidefalse
* \@mparswitchfalse
* \@reversemarginfalse
* (1in=72.27pt=25.4mm, 1cm=28.453pt)

Package caption Info: Begin \AtBeginDocument code.
Package caption Info: hyperref package is loaded.
Package caption Info: End \AtBeginDocument code.
\AtBeginShipoutBox=\box55
Package hyperref Info: Link coloring ON on input line 36.

("C:\Users\chinazzo\AppData\Local\Programs\MiKTeX 2.9\tex\latex\hyperref\namere
f.sty"
Package: nameref 2016/05/21 v2.44 Cross-referencing by name of section

("C:\Users\chinazzo\AppData\Local\Programs\MiKTeX 2.9\tex\generic\oberdiek\gett
itlestring.sty"
Package: gettitlestring 2016/05/16 v1.5 Cleanup title references (HO)
)
\c@section@level=\count315
)
LaTeX Info: Redefining \ref on input line 36.
LaTeX Info: Redefining \pageref on input line 36.
LaTeX Info: Redefining \nameref on input line 36.
 (Chinazzo_illuminance_temperature_SecondRev_newRef.out)
(Chinazzo_illuminance_temperature_SecondRev_newRef.out)
\@outlinefile=\write3
\openout3 = `Chinazzo_illuminance_temperature_SecondRev_newRef.out'.

Package lastpage Info: Please have a look at the pageslts package at
(lastpage)             https://www.ctan.org/pkg/pageslts
(lastpage)             ! on input line 36.
LaTeX Info: Redefining \microtypecontext on input line 36.
Package microtype Info: Generating PDF output.
Package microtype Info: Character protrusion enabled (level 2).
Package microtype Info: Using default protrusion set `alltext'.
Package microtype Info: Automatic font expansion enabled (level 2),
(microtype)             stretch: 20, shrink: 20, step: 1, non-selected.
Package microtype Info: Using default expansion set `basictext'.
Package microtype Info: No adjustment of tracking.
Package microtype Info: No adjustment of interword spacing.
Package microtype Info: No adjustment of character kerning.

("C:\Users\chinazzo\AppData\Local\Programs\MiKTeX 2.9\tex\latex\microtype\mt-pt
m.cfg"
File: mt-ptm.cfg 2006/04/20 v1.7 microtype config. file: Times (RS)
)
Now handling font encoding TS1 ...
... processing UTF-8 mapping file for font encoding TS1

("C:\Users\chinazzo\AppData\Local\Programs\MiKTeX 2.9\tex\latex\base\ts1enc.dfu
"
File: ts1enc.dfu 2018/04/05 v1.2c UTF-8 support for inputenc
   defining Unicode char U+00A2 (decimal 162)
   defining Unicode char U+00A3 (decimal 163)
   defining Unicode char U+00A4 (decimal 164)
   defining Unicode char U+00A5 (decimal 165)
   defining Unicode char U+00A6 (decimal 166)
   defining Unicode char U+00A7 (decimal 167)
   defining Unicode char U+00A8 (decimal 168)
   defining Unicode char U+00A9 (decimal 169)
   defining Unicode char U+00AA (decimal 170)
   defining Unicode char U+00AC (decimal 172)
   defining Unicode char U+00AE (decimal 174)
   defining Unicode char U+00AF (decimal 175)
   defining Unicode char U+00B0 (decimal 176)
   defining Unicode char U+00B1 (decimal 177)
   defining Unicode char U+00B2 (decimal 178)
   defining Unicode char U+00B3 (decimal 179)
   defining Unicode char U+00B4 (decimal 180)
   defining Unicode char U+00B5 (decimal 181)
   defining Unicode char U+00B6 (decimal 182)
   defining Unicode char U+00B7 (decimal 183)
   defining Unicode char U+00B9 (decimal 185)
   defining Unicode char U+00BA (decimal 186)
   defining Unicode char U+00BC (decimal 188)
   defining Unicode char U+00BD (decimal 189)
   defining Unicode char U+00BE (decimal 190)
   defining Unicode char U+00D7 (decimal 215)
   defining Unicode char U+00F7 (decimal 247)
   defining Unicode char U+0192 (decimal 402)
   defining Unicode char U+02C7 (decimal 711)
   defining Unicode char U+02D8 (decimal 728)
   defining Unicode char U+02DD (decimal 733)
   defining Unicode char U+0E3F (decimal 3647)
   defining Unicode char U+2016 (decimal 8214)
   defining Unicode char U+2020 (decimal 8224)
   defining Unicode char U+2021 (decimal 8225)
   defining Unicode char U+2022 (decimal 8226)
   defining Unicode char U+2030 (decimal 8240)
   defining Unicode char U+2031 (decimal 8241)
   defining Unicode char U+203B (decimal 8251)
   defining Unicode char U+203D (decimal 8253)
   defining Unicode char U+2044 (decimal 8260)
   defining Unicode char U+204E (decimal 8270)
   defining Unicode char U+2052 (decimal 8274)
   defining Unicode char U+20A1 (decimal 8353)
   defining Unicode char U+20A4 (decimal 8356)
   defining Unicode char U+20A6 (decimal 8358)
   defining Unicode char U+20A9 (decimal 8361)
   defining Unicode char U+20AB (decimal 8363)
   defining Unicode char U+20AC (decimal 8364)
   defining Unicode char U+20B1 (decimal 8369)
   defining Unicode char U+2103 (decimal 8451)
   defining Unicode char U+2116 (decimal 8470)
   defining Unicode char U+2117 (decimal 8471)
   defining Unicode char U+211E (decimal 8478)
   defining Unicode char U+2120 (decimal 8480)
   defining Unicode char U+2122 (decimal 8482)
   defining Unicode char U+2126 (decimal 8486)
   defining Unicode char U+2127 (decimal 8487)
   defining Unicode char U+212E (decimal 8494)
   defining Unicode char U+2190 (decimal 8592)
   defining Unicode char U+2191 (decimal 8593)
   defining Unicode char U+2192 (decimal 8594)
   defining Unicode char U+2193 (decimal 8595)
   defining Unicode char U+2329 (decimal 9001)
   defining Unicode char U+232A (decimal 9002)
   defining Unicode char U+2422 (decimal 9250)
   defining Unicode char U+25E6 (decimal 9702)
   defining Unicode char U+25EF (decimal 9711)
   defining Unicode char U+266A (decimal 9834)
   defining Unicode char U+FEFF (decimal 65279)
)
("C:\Users\chinazzo\AppData\Local\Programs\MiKTeX 2.9\tex\latex\translator\tran
slator-basic-dictionary-English.dict"
Dictionary: translator-basic-dictionary, Language: English 
)
("C:\Users\chinazzo\AppData\Local\Programs\MiKTeX 2.9\tex\latex\siunitx\siunitx
-abbreviations.cfg"
File: siunitx-abbreviations.cfg 2017/11/26 v2.7k siunitx: Abbreviated units
)
LaTeX Font Info:    Try loading font information for OT1+ztmcm on input line 36
.

("C:\Users\chinazzo\AppData\Local\Programs\MiKTeX 2.9\tex\latex\psnfss\ot1ztmcm
.fd"
File: ot1ztmcm.fd 2000/01/03 Fontinst v1.801 font definitions for OT1/ztmcm.
)
Package microtype Info: Loading generic protrusion settings for font family
(microtype)             `ztmcm' (encoding: OT1).
(microtype)             For optimal results, create family-specific settings.
(microtype)             See the microtype manual for details.
LaTeX Font Info:    Try loading font information for OML+ztmcm on input line 36
.

("C:\Users\chinazzo\AppData\Local\Programs\MiKTeX 2.9\tex\latex\psnfss\omlztmcm
.fd"
File: omlztmcm.fd 2000/01/03 Fontinst v1.801 font definitions for OML/ztmcm.
)
LaTeX Font Info:    Try loading font information for OMS+ztmcm on input line 36
.

("C:\Users\chinazzo\AppData\Local\Programs\MiKTeX 2.9\tex\latex\psnfss\omsztmcm
.fd"
File: omsztmcm.fd 2000/01/03 Fontinst v1.801 font definitions for OMS/ztmcm.
)
LaTeX Font Info:    Try loading font information for OMX+ztmcm on input line 36
.

("C:\Users\chinazzo\AppData\Local\Programs\MiKTeX 2.9\tex\latex\psnfss\omxztmcm
.fd"
File: omxztmcm.fd 2000/01/03 Fontinst v1.801 font definitions for OMX/ztmcm.
)
LaTeX Font Info:    Try loading font information for OT1+ptm on input line 36.

("C:\Users\chinazzo\AppData\Local\Programs\MiKTeX 2.9\tex\latex\psnfss\ot1ptm.f
d"
File: ot1ptm.fd 2001/06/04 font definitions for OT1/ptm.
)
LaTeX Font Info:    Font shape `OT1/ptm/bx/n' in size <10> not available
(Font)              Font shape `OT1/ptm/b/n' tried instead on input line 36.
LaTeX Font Info:    Font shape `OT1/ptm/bx/n' in size <7.4> not available
(Font)              Font shape `OT1/ptm/b/n' tried instead on input line 36.
LaTeX Font Info:    Font shape `OT1/ptm/bx/n' in size <6> not available
(Font)              Font shape `OT1/ptm/b/n' tried instead on input line 36.

("C:\Users\chinazzo\AppData\Local\Programs\MiKTeX 2.9\tex\latex\microtype\mt-ms
a.cfg"
File: mt-msa.cfg 2006/02/04 v1.1 microtype config. file: AMS symbols (a) (RS)
)
("C:\Users\chinazzo\AppData\Local\Programs\MiKTeX 2.9\tex\latex\microtype\mt-ms
b.cfg"
File: mt-msb.cfg 2005/06/01 v1.0 microtype config. file: AMS symbols (b) (RS)
)
Package microtype Info: Loading generic protrusion settings for font family
(microtype)             `cmss' (encoding: OT1).
(microtype)             For optimal results, create family-specific settings.
(microtype)             See the microtype manual for details.
Package microtype Info: Loading generic protrusion settings for font family
(microtype)             `cmtt' (encoding: OT1).
(microtype)             For optimal results, create family-specific settings.
(microtype)             See the microtype manual for details.
LaTeX Font Info:    Try loading font information for T1+phv on input line 44.

("C:\Users\chinazzo\AppData\Local\Programs\MiKTeX 2.9\tex\latex\psnfss\t1phv.fd
"
File: t1phv.fd 2001/06/04 scalable font definitions for T1/phv.
)
Package microtype Info: Loading generic protrusion settings for font family
(microtype)             `phv' (encoding: T1).
(microtype)             For optimal results, create family-specific settings.
(microtype)             See the microtype manual for details.
LaTeX Font Info:    Font shape `T1/phv/bx/n' in size <10> not available
(Font)              Font shape `T1/phv/b/n' tried instead on input line 44.
LaTeX Font Info:    Font shape `T1/phv/bx/n' in size <20> not available
(Font)              Font shape `T1/phv/b/n' tried instead on input line 44.
LaTeX Font Info:    Try loading font information for OT1+phv on input line 44.

("C:\Users\chinazzo\AppData\Local\Programs\MiKTeX 2.9\tex\latex\psnfss\ot1phv.f
d"
File: ot1phv.fd 2001/06/04 scalable font definitions for OT1/phv.
)
Package microtype Info: Loading generic protrusion settings for font family
(microtype)             `phv' (encoding: OT1).
(microtype)             For optimal results, create family-specific settings.
(microtype)             See the microtype manual for details.
LaTeX Font Info:    Font shape `OT1/ptm/bx/n' in size <12> not available
(Font)              Font shape `OT1/ptm/b/n' tried instead on input line 44.
LaTeX Font Info:    Font shape `OT1/ptm/bx/n' in size <9> not available
(Font)              Font shape `OT1/ptm/b/n' tried instead on input line 44.
LaTeX Font Info:    Font shape `OT1/ptm/bx/n' in size <7> not available
(Font)              Font shape `OT1/ptm/b/n' tried instead on input line 44.
LaTeX Font Info:    Font shape `T1/phv/bx/n' in size <12> not available
(Font)              Font shape `T1/phv/b/n' tried instead on input line 44.
LaTeX Font Info:    Font shape `T1/phv/bx/n' in size <9> not available
(Font)              Font shape `T1/phv/b/n' tried instead on input line 44.

Underfull \hbox (badness 10000) in paragraph at lines 44--44

 []

LaTeX Font Info:    Font shape `OT1/ptm/bx/n' in size <5> not available
(Font)              Font shape `OT1/ptm/b/n' tried instead on input line 44.
[1

{C:/Users/chinazzo/AppData/Local/MiKTeX/2.9/pdftex/config/pdftex.map}]
Underfull \vbox (badness 1112) has occurred while \output is active []

 [2]
LaTeX Font Info:    Font shape `T1/ptm/bx/n' in size <10> not available
(Font)              Font shape `T1/ptm/b/n' tried instead on input line 109.


LaTeX Warning: No positions in optional float specifier.
               Default added (so using `tbp') on input line 136.

<Images/Fig_1.pdf, id=124, 1105.37968pt x 644.54602pt>
File: Images/Fig_1.pdf Graphic file (type pdf)
<use Images/Fig_1.pdf>
Package pdftex.def Info: Images/Fig_1.pdf  used on input line 138.
(pdftex.def)             Requested size: 400.0pt x 233.23625pt.
[3] [4 <./Images/Fig_1.pdf>]
<Images/Fig_2.pdf, id=231, 534.83714pt x 184.73717pt>
File: Images/Fig_2.pdf Graphic file (type pdf)
<use Images/Fig_2.pdf>
Package pdftex.def Info: Images/Fig_2.pdf  used on input line 155.
(pdftex.def)             Requested size: 500.484pt x 172.87776pt.
LaTeX Font Info:    Font shape `T1/phv/bx/it' in size <9> not available
(Font)              Font shape `T1/phv/b/it' tried instead on input line 163.
LaTeX Font Info:    Font shape `T1/phv/b/it' in size <9> not available
(Font)              Font shape `T1/phv/b/sl' tried instead on input line 163.
 [5 <./Images/Fig_2.pdf>]
LaTeX Font Info:    Try loading font information for OMS+ptm on input line 201.


("C:\Users\chinazzo\AppData\Local\Programs\MiKTeX 2.9\tex\latex\psnfss\omsptm.f
d"
File: omsptm.fd 
)
LaTeX Font Info:    Font shape `OMS/ptm/m/n' in size <7.4> not available
(Font)              Font shape `OMS/cmsy/m/n' tried instead on input line 201.
LaTeX Font Info:    Calculating math sizes for size <7.4> on input line 201.


LaTeX Font Warning: Font shape `OT1/cmss/m/n' in size <5.47603> not available
(Font)              size <5> substituted on input line 201.


LaTeX Font Warning: Font shape `OT1/cmss/m/n' in size <4.44003> not available
(Font)              size <5> substituted on input line 201.


LaTeX Font Warning: Font shape `OT1/cmtt/m/n' in size <5.47603> not available
(Font)              size <5> substituted on input line 201.


LaTeX Font Warning: Font shape `OT1/cmtt/m/n' in size <4.44003> not available
(Font)              size <5> substituted on input line 201.

LaTeX Font Info:    Font shape `OT1/ptm/bx/n' in size <5.47603> not available
(Font)              Font shape `OT1/ptm/b/n' tried instead on input line 201.
LaTeX Font Info:    Font shape `OT1/ptm/bx/n' in size <4.44003> not available
(Font)              Font shape `OT1/ptm/b/n' tried instead on input line 201.
[6] [7]
<Images/Fig_3.pdf, id=4259, 426.59375pt x 284.06125pt>
File: Images/Fig_3.pdf Graphic file (type pdf)
<use Images/Fig_3.pdf>
Package pdftex.def Info: Images/Fig_3.pdf  used on input line 232.
(pdftex.def)             Requested size: 370.0pt x 246.39008pt.
LaTeX Font Info:    Font shape `OMS/ptm/m/n' in size <10> not available
(Font)              Font shape `OMS/cmsy/m/n' tried instead on input line 260.
 [8 <./Images/Fig_3.pdf>]
<Images/Fig_4.pdf, id=4285, 682.55pt x 966.61125pt>
File: Images/Fig_4.pdf Graphic file (type pdf)
<use Images/Fig_4.pdf>
Package pdftex.def Info: Images/Fig_4.pdf  used on input line 275.
(pdftex.def)             Requested size: 420.0pt x 594.79427pt.


LaTeX Warning: Float too large for page by 9.86166pt on input line 278.

[9] [10 <./Images/Fig_4.pdf>]
<Images/Fig_5.pdf, id=4339, 682.55pt x 426.59375pt>
File: Images/Fig_5.pdf Graphic file (type pdf)
<use Images/Fig_5.pdf>
Package pdftex.def Info: Images/Fig_5.pdf  used on input line 301.
(pdftex.def)             Requested size: 470.0pt x 293.75114pt.
 [11 <./Images/Fig_5.pdf>]
<Images/Fig_6.pdf, id=4381, 322.89334pt x 305.00351pt>
File: Images/Fig_6.pdf Graphic file (type pdf)
<use Images/Fig_6.pdf>
Package pdftex.def Info: Images/Fig_6.pdf  used on input line 325.
(pdftex.def)             Requested size: 310.0pt x 292.83727pt.
<Images/Fig_7.pdf, id=4382, 516.70543pt x 584.96442pt>
File: Images/Fig_7.pdf Graphic file (type pdf)
<use Images/Fig_7.pdf>
Package pdftex.def Info: Images/Fig_7.pdf  used on input line 332.
(pdftex.def)             Requested size: 350.0pt x 396.24422pt.
 [12 <./Images/Fig_6.pdf>] [13 <./Images/Fig_7.pdf>]
Underfull \vbox (badness 2635) has occurred while \output is active []

 [14]
(Chinazzo_illuminance_temperature_SecondRev_newRef.bbl [15] [16] [17])

AED: lastpage setting LastPage
[18]
Package atveryend Info: Empty hook `BeforeClearDocument' on input line 411.
Package atveryend Info: Empty hook `AfterLastShipout' on input line 411.
 (Chinazzo_illuminance_temperature_SecondRev_newRef.aux)
Package atveryend Info: Executing hook `AtVeryEndDocument' on input line 411.
Package atveryend Info: Executing hook `AtEndAfterFileList' on input line 411.
Package rerunfilecheck Info: File `Chinazzo_illuminance_temperature_SecondRev_n
ewRef.out' has not changed.
(rerunfilecheck)             Checksum: BF3518F2CB28541EB369C2F5BE8BFADC;54.


LaTeX Font Warning: Size substitutions with differences
(Font)              up to 0.55997pt have occurred.

Package atveryend Info: Empty hook `AtVeryVeryEnd' on input line 411.
 ) 
Here is how much of TeX's memory you used:
 30527 strings out of 492973
 618013 string characters out of 3125363
 714925 words of memory out of 3000000
 33730 multiletter control sequences out of 15000+200000
 625697 words of font info for 330 fonts, out of 3000000 for 9000
 1141 hyphenation exceptions out of 8191
 43i,12n,82p,5492b,1084s stack positions out of 5000i,500n,10000p,200000b,50000s
{C:/Users/chinazzo/AppData/Local/Programs/MiKTeX 2.9/fonts/enc/dvips/base/8r.
enc}<C:/Users/chinazzo/AppData/Local/Programs/MiKTeX 2.9/fonts/type1/public/ams
fonts/cm/cmmi10.pfb><C:/Users/chinazzo/AppData/Local/Programs/MiKTeX 2.9/fonts/
type1/public/amsfonts/cm/cmr10.pfb><C:/Users/chinazzo/AppData/Local/Programs/Mi
KTeX 2.9/fonts/type1/public/amsfonts/cm/cmsy10.pfb><C:/Users/chinazzo/AppData/L
ocal/Programs/MiKTeX 2.9/fonts/type1/public/amsfonts/cm/cmsy7.pfb><C:/Users/chi
nazzo/AppData/Local/Programs/MiKTeX 2.9/fonts/type1/urw/helvetic/uhvb8a.pfb><C:
/Users/chinazzo/AppData/Local/Programs/MiKTeX 2.9/fonts/type1/urw/helvetic/uhvb
o8a.pfb><C:/Users/chinazzo/AppData/Local/Programs/MiKTeX 2.9/fonts/type1/urw/he
lvetic/uhvr8a.pfb><C:/Users/chinazzo/AppData/Local/Programs/MiKTeX 2.9/fonts/ty
pe1/urw/symbol/usyr.pfb><C:/Users/chinazzo/AppData/Local/Programs/MiKTeX 2.9/fo
nts/type1/urw/times/utmb8a.pfb><C:/Users/chinazzo/AppData/Local/Programs/MiKTeX
 2.9/fonts/type1/urw/times/utmr8a.pfb><C:/Users/chinazzo/AppData/Local/Programs
/MiKTeX 2.9/fonts/type1/urw/times/utmri8a.pfb>
Output written on Chinazzo_illuminance_temperature_SecondRev_newRef.pdf (18 pag
es, 276567759 bytes).
PDF statistics:
 4578 PDF objects out of 5155 (max. 8388607)
 98 named destinations out of 1000 (max. 500000)
 56876 words of extra memory for PDF output out of 61914 (max. 10000000)
