# Supplementary material for: Daylight affects human thermal perception
Source: Sci Rep. 2019 Sep 23;9:13690. doi: 10.1038/s41598-019-48963-y (PMC6757052; doi:10.1038/s41598-019-48963-y)
Supplement: Supplementary file 4 — LaTeX Supplementary File [file 41598_2019_48963_MOESM4_ESM.txt]

\BOOKMARK [1][-]{figure.caption.10}{References}{}% 1
